# Supplementary material for: Association of Birthweight with Overweight, Obesity, and Blood Pressure among Adolescents
Source: Children (Basel). 2023 Mar 25;10(4):617. doi: 10.3390/children10040617 (PMC10136756; doi:10.3390/children10040617)
Supplement: Supplementary file 1 [file children-10-00617-s001.zip]

Archive with 1 entries (1 files):
- children-2282323-supplementary.pdf
